# Supplementary material for: Induction of an EMT-like transformation and MET in vitro
Source: J Transl Med. 2013 Jul 7;11:164. doi: 10.1186/1479-5876-11-164 (PMC3716679; doi:10.1186/1479-5876-11-164)
Supplement: Additional file 1: Table S1 — List of proteins tested and characteristics of the antibodies used. [file 1479-5876-11-164-S1.xls]

## Sheet: Sheet1
Protein	Assay	Antibody	Origin	Clonality	Dilution
α-catenin	WB	Abcam	mouse	monoclonal	1/100
	CM	Abcam	mouse	monoclonal	1/100
β-catenin	WB	Abcam	rabbit	monoclonal	1/1000
	CM	Abcam	rabbit	monoclonal	1/250
γ-catenin	WB	Abcam	mouse	monoclonal	1/10
	CM	Abcam	mouse	monoclonal	1/10
E-cadherin	WB	Abcam	rabbit	monoclonal	1/1000
	CM	Abcam	rabbit	monoclonal	1/250
Vimentin	WB	Abcam	mouse	monoclonal	1/1000
	CM	Abcam	mouse	monoclonal	1/100
N-cadherin	CM	Abcam	mouse	monoclonal	1/200
ZEB-2	WB	Abcam	rabbit	polyclonal	1/1000
Gli-1	WB	Abcam	rabbit	polyclonal	1/500
Snail	WB	Abcam	mouse	monoclonal	1/1000
	CM	Abcam	mouse	monoclonal	1/200
Slug	WB	Abcam	mouse	monoclonal	1/200
	CM	Abcam	mouse	monoclonal	1/100
Twist1	WB	Abcam	mouse	monoclonal	1/50
	CM	Abcam	mouse	monoclonal	1/50
VEGF-c	CM	Epitomics	rabbit	monoclonal	1/250
HNF-4a	CM	Epitomics	rabbit	monoclonal	1/200
CD147	CM	Epitomics	rabbit	monoclonal	1/100
SHH	CM	Novus Biologicals	mouse	monoclonal	1/100
Patched 1	CM	Novus Biologicals	mouse	monoclonal	1/200
SMO	WB	Abnova	mouse	monoclonal	1/1000
MMP-1	WB	Epitomics	rabbit	monoclonal	1/1000
MMP-3	WB	Epitomics	rabbit	monoclonal	1/1000
MMP-7	WB	Epitomics	rabbit	monoclonal	1/100
MMP-9	WB	Epitomics	rabbit	monoclonal	1/1000
GAPDH	WB	Epitomics	mouse	monoclonal	1/2000
Abbreviations: WB, western blot; CM, confocal microscopy
Table S1. List of proteins tested and characteristics of the antibodies used
