# Supplementary material for: Induction of an EMT-like transformation and MET in vitro
Source: J Transl Med. 2013 Jul 7;11:164. doi: 10.1186/1479-5876-11-164 (PMC3716679; doi:10.1186/1479-5876-11-164)
Supplement: Additional file 4: Table S2 — The relationship between the integrin β1, β3, β4, β7, laminin β3, E-cadherin and Snail expression and clinicopathologic features of 42 patients with HCC. [file 1479-5876-11-164-S4.xls]

## Sheet: Sheet1
Clinicopathologic variables	Number of each group	integrinB1 expression	P value	integrinB3 expression	P value	integrinB4 expression	P value	integrinB7 expression	P value	lamininB3 expression	P value	E-cadherin expression	P value	Snail expression	P value
		high low		high low		high low		high low		high low		high low		high low
All cases	42	21 21		17 25		19 23		16 26		17 25		10 32		16 26
Age,y
≦50	15	4 11	0.024*	3 12	0.044*	6 9	0.611	3 12	0.072	5 10	0.482	2 13	0.418	4 11	0.256
>50	27	17 10		14 13		13 14		13 14		12 15		8 19		12 15
Gender
male	37	17 20	0.341	14 23	0.644	16 21	0.82	13 24	0.559	14 23	0.644	9 28	1	13 24	0.559
female	5	4 1		3 2		3 2		3 2		3 2		1 4		3 2
Maximal tumor size,cm
<5	12	4 8	0.172	5 7	1	4 8	0.524	5 7	1	5 7	1	5 7	0.188	2 10	0.145
≧5	30	17 13		12 18		15 15		11 19		12 18		5 25		14 16
Liver cirrosis
Absence	9	4 5	1	2 7	0.381	3 6	0.666	2 7	0.472	2 7	0.381	1 8	0.57	3 6	1
Presence	33	17 16		15 18		16 17		14 19		15 18		9 24		13 20
Capsular formation
Absence	11	2 9	0.014*	2 9	0.163	3 8	0.298	3 8	0.618	4 7	1	1 10	0.356	2 9	0.222
Presence	31	19 12		15 16		16 15		13 18		13 18		9 22		14 17
Vascular invasion
Absence	13	8 5	0.317	4 9	0.391	7 6	0.453	3 10	0.318	4 9	0.391	4 9	0.751	8 5	0.08
Presence	29	13 16		13 16		12 17		13 16		13 16		6 23		8 21
Histological differention
well	5	2 3	0.787	2 3	0.99	2 3	0.953	2 3	0.951	2 3	0.615	1 4	0.754	2 3	0.951
moderate	30	16 14		12 18		14 16		11 19		11 19		8 22		11 19
poor	7	3 4		3 4		3 4		3 4		4 3		1 6		3 4
CK 19
Positive	20	8 12	0.217	7 13	0.491	5 15	0.028*	6 14	0.303	7 13	0.491	6 14	0.592	5 15	0.096
Negative	22	13 9		10 12		14 8		10 12		10 12		4 18		11 11
CK 34
Positive	18	7 11	0.212	7 11	1	8 10	1	6 12	0.582	7 11	0.856	3 15	0.565	7 11	0.927
Negative	24	14 10		10 14		11 13		10 14		10 14		7 17		9 15
*P<0.05
